# Supplementary material for: ArabidopsisKCS5 and KCS6 Play Redundant Roles in Wax Synthesis
Source: Int J Mol Sci. 2022 Apr 18;23(8):4450. doi: 10.3390/ijms23084450 (PMC9027390; doi:10.3390/ijms23084450)
Supplement: Supplementary file 1 [file ijms-23-04450-s001.zip]

Archive with 1 entries (1 files):
- ijms-1657840-supplementary.pdf
